# Supplementary material for: Mechanochemical Synthesis of Sustainable Ternary and Quaternary Nanostructured Cu2SnS3, Cu2ZnSnS4, and Cu2ZnSnSe4 Chalcogenides for Thermoelectric Applications
Source: Nanomaterials (Basel). 2023 Jan 16;13(2):366. doi: 10.3390/nano13020366 (PMC9866987; doi:10.3390/nano13020366)
Supplement: Supplementary file 1 [file nanomaterials-13-00366-s001.zip]

Archive with 1 entries (1 files):
- nanomaterials-2139724-supplementary.pdf
